# Supplementary material for: Odd family reunion: DNA barcoding reveals unexpected relationship between three hydrozoan species
Source: PeerJ. 2023 Apr 10;11:e15118. doi: 10.7717/peerj.15118 (PMC10100810; doi:10.7717/peerj.15118)
Supplement: Supplemental Information 3 — Measurement data for polyps of Halopsis ocellata and Mitrocomella polydiademata. Five replicate polyps were measured within one individual for the following characters: Nematocyst length (NTL), nematocyst width (NTW), hydrothecate length (HTL), hydrothecate width (HTW), mastigophore length (MML), mastigophore length (MML), isorhiza length (IL) and isorhiza width (IW). [file peerj-11-15118-s003.txt]

ID	Taxon	Replicate	NTL	NTW	HTL	HTW	MML	MMW	IL	IW
ZMBN150938	Mitrocomella	1	129.5	20.8	238	98	17.1	3.23	6.5	2.51
ZMBN150938	Mitrocomella	2	76.5	16.8	358	110	17.7	4.67	5.76	2.41
ZMBN150938	Mitrocomella	3	99.7	17.4	324	96	17.3	3.8	5.4	1.94
ZMBN150938	Mitrocomella	4	57.9	18.3	249	106	16.7	2.56	4.66	2.2
ZMBN150938	Mitrocomella	5	122.2	21.9	340	99	16.4	2.09	5.84	1.88
ZMBN150939	Mitrocomella	1	76.6	17	249	116	12.8	2.73	6.04	1.92
ZMBN150939	Mitrocomella	2	81.6	16.7	273	99	15.5	2.71	6.01	2.07
ZMBN150939	Mitrocomella	3	99.2	16.3	269	104	13.9	2.65	6.04	2.87
ZMBN150939	Mitrocomella	4	97	19	308	107	14.7	2.93	5.59	2.12
ZMBN150939	Mitrocomella	5	85.2	19.3	211	102	18.2	3.72	6.41	2.22
ZMBN150937	Mitrocomella	1	76.3	21.6	151	96	15.4	2.97	4.76	1.86
ZMBN150937	Mitrocomella	2	62.5	23.6	249	78	17.6	3	5.41	1.92
ZMBN150937	Mitrocomella	3	111.4	19.7	346	120	18.6	3.5	4.93	1.81
ZMBN150937	Mitrocomella	4	144.5	19.6	343	104	17.3	3.1	5.38	2.04
ZMBN150937	Mitrocomella	5	70.8	20.5	286	120	11.12	2.37	6.13	2.48
ZMBN150931	Halopsis	1	91.8	25.7	301	152	29.6	3.6	6.7	2.44
ZMBN150931	Halopsis	2	84.9	23.6	370	137	31.5	4.9	6.63	2.76
ZMBN150931	Halopsis	3	72.7	27.2	402	113	31.7	4.4	7.2	2.46
ZMBN150931	Halopsis	4	55.5	24.7	402	117	32.9	6.4	6.4	2.47
ZMBN150931	Halopsis	5	65.7	25	316	167	32.9	4.5	7.31	2.8
ZMBN150926	Halopsis	1	394	27.9	457	127	26.1	4.6	7.4	2.43
ZMBN150926	Halopsis	2	388.1	28.4	316	93	30	4.7	8.07	2.07
ZMBN150926	Halopsis	3	447	33.2	500	120	27.4	5.8	8.33	2.47
ZMBN150926	Halopsis	4	424.7	33.1	367	81	25.7	4.1	10.84	3.77
ZMBN150926	Halopsis	5	476.2	27.5	473	149	25.9	4.7	7.29	2.36
ZMBN150927	Halopsis	1	227.1	22.5	324	140	24	4.16	7.57	2.09
ZMBN150927	Halopsis	2	174	23.8	219	129	25.6	4.42	6.59	2.3
ZMBN150927	Halopsis	3	372.4	25.8	340	90	27.3	5.55	7.08	2.33
ZMBN150927	Halopsis	4	174.3	25	214	96	26.9	4.83	7.21	2.66
ZMBN150927	Halopsis	5	326.7	24.1	318	115	29	5.4	7.61	2.58
ZMBN150928	Halopsis	1	129.4	25.3	280	146	22.7	4.1	7.02	2.49
ZMBN150928	Halopsis	2	75.5	18.8	409	135	24.42	3.84	6.38	2.36
ZMBN150928	Halopsis	3	98	24.3	487	124	24.27	4.5	6.89	2.39
ZMBN150928	Halopsis	4	184.7	19.5	381	131	25.99	4.42	6.47	2.44
ZMBN150928	Halopsis	5	70	23.88	317	124	23.05	3.41	7.4	2.84
ZMBN150930	Halopsis	1	319	24.6	248	121	27.76	4.4	7.8	2.19
ZMBN150930	Halopsis	2	192.5	25.6	348	128	25.49	3.59	5.37	1.74
ZMBN150930	Halopsis	3	136.2	19.1	429	102	23.3	3.87	5.84	2.02
ZMBN150930	Halopsis	4	146.6	26.4	351	146	28.9	3.87	7.19	2.12
ZMBN150930	Halopsis	5	378.3	31.7	336	104	28.8	3.87	7.02	2.41
ZMBN150929	Halopsis	1	163	26.8	355	130	24.75	4.86	6.14	1.75
ZMBN150929	Halopsis	2	224.6	24.2	254	125	25.16	4.17	5.99	1.99
ZMBN150929	Halopsis	3	154.5	27.5	335	123	27.48	3.64	7.57	2.65
ZMBN150929	Halopsis	4	152	30	344	149	26.79	5.74	7.19	2.61
ZMBN150929	Halopsis	5	308	31.64	318	127	26.79	4.67	7.58	2.57
