# Supplementary material for: Odd family reunion: DNA barcoding reveals unexpected relationship between three hydrozoan species
Source: PeerJ. 2023 Apr 10;11:e15118. doi: 10.7717/peerj.15118 (PMC10100810; doi:10.7717/peerj.15118)
Supplement: Supplemental Information 4 [file peerj-11-15118-s004.fasta]

>OQ075779_Modeeria_rotunda
AACTCTTTATATTGTATTTGGAGCATTCTCTGGTATGGTAGGTACAGCATTAAGTATGTTAATCAGACTAGAACTTGCAGGTCCTGGACCCATGTTCGGTGATGATCATCTATACAATGTAATAGTAACTGCACATGCTTTTGTAATGATCTTCTTTTTAGTTATGCCAGTCCTAATTGGGGGATTTGGTAATTGATTTGTACCACTATATATTGGGGCTCCCGATATGGCTTTCCCAAGACTTAATAATCTTAGCTTCTGATTATTACCTCCAGCCTTATTATTATTATTAGGGTCATCATTAATAGAACAAGGAGCTGGGACAGGTTGAACTGTATATCCACCTTTAGCAGGTCCTCAAACACATTCAGGAGGATCAGTAGATATGGCAATATTTAGTTTACATTGTGCTGGTGCATCATCAATCATGGGTGCAATAAACTTTATAACCACAATTTTCAACATGAGAGCACCTGGATTAACATTAGATAAATTACCTTTATTCGTCTGATCTGTATTAATAACAGCCTTTCTATTATTACTATCTTTACCAGTTCTAGCAGGAGCAATTACAATGCTATTAACAGACCGTAATTTTAACACAACCTTTTTTGACCCCGCCGGAGGAGGTGATCCAGTATTATATCAACATTTATTT
>OQ061471_Staurostoma_mertensii
TATTGGAACTCTTTATATCGTATTCGGAGCATTTGCAGGTATGGTAGGTACAGCATTAAGTATGTTAATAAGATTAGAACTTGCTGGCCCAGGTGCCATGTTTGGTGATGATCATTTATACAATGTAATAGTAACCGCACACGCTTTTGTAATGATTTTCTTTTTAGTTATGCCAGTCTTAATTGGAGGTTTCGGAAATTGGTTCATACCTTTATATATCGGAGCCCCTGATATGGCATTTCCAAGACTTAATAATCTAAGTTTCTGGTTATTACCTCCAGCTTTATTGTTATTATTAGGGTCTTCCTTAATAGAACAAGGTGCTGGTACAGGCTGAACAGTTTACCCGCCTTTGTCCGGACCTCAAACACACTCCGGAGGTTCAGTCGATATGGCTATTTTTAGTCTTCACTGTGCTGGTGCCTCATCCATTATGGGTGCTATAAACTTTATCACTACTATTTTTAATATGAGAGCCCCGGGATTAACACTAGATAAACTACCTTTATTTGTTTGATCTGTTTTAATAACCGCTTTCCTATTACTATTATCTTTACCAGTCCTAGCAGGAGCCATTACAATGTTATTAACTGATCGTAACTTCAACACAACATTTTTTGACCCCGCAGGAGGAGGTGACCCGGTTTTATACCAACATTTATTTTG
>OQ031469_Cyclocanna_producta
TACATTATATATCGTATTTGGAGCATTTTCAGGTATGGTAGGTACCGCTTTAAGTATGTTAATTAGATTAGAATTAGCAGGCCCAGGAGCAATGTTTGGTGATGATCATTTATATAATGTCATAGTCACAGCTCATGCTTTTGTAATGATATTTTTCTTAGTTATGCCAGTCCTAATTGGGGGATTTGGAAATTGATTTATTCCTTTATATATAGGAGCCCCAGATATGGCATTCCCTAGACTAAATAATTTAAGTTTTTGATTACTGCCTCCAGCATTATTATTATTATTAGGTTCTTCTTTAGTTGAACAAGGAGCTGGAACAGGATGAACTGTATATCCTCCATTATCGGGTGCTCAAACTCATTCAGGGGGTTCAGTTGATATGGCTATTTTCAGTTTACATTGTGCAGGTGCTTCTTCTATTATGGGAGCTGTAAATTTTATTACAACTATATTTAATATGAGAGCTCCTGGATTAACTTTTGATAAACTACCTTTATTTGTTTGATCAGTATTAATCACAGCTTTTTTATTATTATTATCTTTACCAGTATTAGCTGGGGCTATTACAATGTTACTAACAGATAGAAATTTTAATACTACATTTTTTGACCCAGCTGGTGGAGGTGATCCAGTCCTATACCAACATTTATTT
>OQ031453_Cyclocanna_producta
TACATTATATATCGTATTTGGAGCATTTTCAGGTATGGTAGGTACCGCTTTAAGTATGTTAATTAGATTAGAATTAGCAGGCCCAGGAGCAATGTTTGGTGATGATCATTTATATAATGTCATAGTCACAGCTCATGCTTTTGTAATGATATTTTTCTTAGTTATGCCAGTCCTAATTGGGGGATTTGGAAATTGATTTATTCCTTTATATATAGGAGCCCCAGATATGGCATTCCCTAGACTAAATAATTTAAGTTTTTGATTACTGCCTCCAGCATTATTATTATTATTAGGTTCTTCTTTAGTTGAACAAGGAGCTGGAACAGGATGAACTGTATATCCTCCATTATCGGGTGCTCAAACTCATTCAGGGGGTTCAGTTGATATGGCTATTTTCAGTTTACATTGTGCAGGTGCTTCTTCTATTATGGGAGCTGTAAATTTTATTACAACTATATTTAATATGAGAGCTCCTGGATTAACTTTTGATAAACTACCTTTATTTGTTTGATCAGTATTAATCACAGCTTTTTTATTATTATTATCTTTACCAGTATTAGCTGGGGCTATTACAATGTTACTAACAGATAGAAATTTTAATACTACATTTTTTGACCCAGCTGGTGGAGGTGATCCAGTCCTATACCAACATTTATTT
>OQ031459_Cyclocanna_producta
TACATTATATATCGTATTTGGAGCATTTTCAGGTATGGTAGGTACCGCTTTAAGTATGTTAATTAGATTAGAATTAGCAGGCCCAGGAGCAATGTTTGGTGATGATCATTTATATAATGTCATAGTCACAGCTCATGCTTTTGTAATGATATTTTTCTTAGTTATGCCAGTCCTAATTGGGGGATTTGGAAATTGATTTATTCCTTTATATATAGGAGCCCCAGATATGGCATTCCCTAGACTAAATAATTTAAGTTTTTGATTACTGCCTCCAGCATTATTATTATTATTAGGTTCTTCTTTAGTTGAACAAGGAGCTGGGACAGGATGAACTGTATATCCTCCATTATCGGGTGCTCAAACTCATTCAGGGGGTTCAGTTGATATGGCTATTTTCAGTTTACATTGTGCAGGTGCTTCTTCTATTATGGGAGCTGTAAATTTTATTACAACTATATTTAATATGAGAGCTCCTGGATTAACTTTTGATAAACTACCTTTATTTGTTTGATCAGTATTAATCACAGCTTTTTTATTATTATTATCTTTACCAGTATTAGCTGGGGCTATTACAATGTTACTAACAGATAGAAATTTTAACACTACATTTTTTGATCCAGCTGGTGGAGGTGATCCAGTCCTATACCAACATTTATTT
>OQ031465_Cosmetira_pilosella
TACATTATATATCGTATTTGGAGCATTTTCAGGTATGGTTGGTACCGCTTTAAGTATGCTGATTAGATTAGAATTAGCAGGCCCAGGAGCAATGTTTGGAGACGATCATTTATACAATGTTATAGTCACAGCCCATGCTTTTGTTATGATATTTTTCTTAGTTATGCCAGTATTAATTGGAGGCTTTGGTAATTGATTTGTTCCTTTATATATAGGAGCTCCAGATATGGCATTTCCTAGATTAAATAATTTAAGCTTTTGATTATTACCACCAGCATTATTACTTTTACTAGGTTCTTCTTTGGTTGAACAAGGAGCTGGTACAGGATGAACTGTTTATCCTCCATTATCAGGAGCTCAAACACATTCTGGAGGATCAGTAGATATGGCTATTTTTAGTCTACATTGTGCAGGCGCTTCATCAATTATGGGTGCCATTAATTTTATTACTACTATATTTAATATGAGAGCTCCCGGATTGACTCTAGATAGATTACCATTATTTGTTTGATCTGTCTTAATCACAGCTTTCTTATTATTATTATCCTTACCAGTATTAGCAGGAGCTATAACAATGTTACTGACAGATAGAAATTTTAATACTACATTTTTTGACCCTGCTGGAGGAGGTGATCCAGTTTTATATCAACATTTATTC
>OQ031456_Cosmetira_pilosella
TACATTATATATCGTATTTGGAGCATTTTCAGGTATGGTTGGTACCGCTTTAAGTATGCTGATTAGATTAGAATTAGCAGGCCCAGGAGCAATGTTTGGAGACGATCATTTATACAATGTTATAGTCACAGCCCATGCTTTTGTTATGATATTTTTCTTAGTTATGCCAGTATTAATTGGAGGCTTTGGTAATTGATTTGTTCCTTTATATATAGGAGCTCCAGATATGGCATTTCCTAGATTAAATAATTTAAGCTTTTGATTATTACCACCAGCATTATTACTTTTACTAGGTTCTTCTTTGGTTGAACAAGGAGCTGGTACAGGATGAACTGTTTATCCTCCATTATCAGGAGCTCAAACACATTCTGGAGGATCAGTAGATATGGCTATTTTTAGTCTACATTGTGCAGGCGCTTCATCAATTATGGGTGCCATTAATTTTATTACTACTATATTTAATATGAGAGCTCCCGGATTGACTCTAGATAGATTACCATTATTTGTTTGATCTGTCTTAATCACAGCTTTCTTATTATTATTATCCTTACCAGTATTAGCAGGAGCTATAACAATGTTACTGACAGATAGAAATTTTAATACTACATTTTTTGACCCTGCTGGAGGAGGTGATCCAGTTTTATATCAACATTTATTC
> OQ031452_Mitrocomella_polydiademata
TACCGCTTTAAGTATGTTAATTAGATTAGAATTAGCAGGTCCAGGACCAATGTTTGGTGACGATCATTTATATAATGTTATAGTAACAGCCCATGCTTTTGTAATGATATTTTTCTTAGTTATGCCAGTATTAATTGGAGGCTTCGGTAATTGGTTTATTCCTTTATATATTGGAGCCCCAGATATGGCTTTTCCTAGACTAAATAATTTAAGTTTTTGGTTACTTCCTCCGGCATTATTATTATTACTAGGATCTTCTTTAGTAGAACAAGGAGCTGGTACAGGGTGAACTGTATATCCCCCATTATCAGGTGCTCAAACTCATTCTGGTGGTTCAGTAGATTTAGCTATATTCAGTCTTCATTGTGCAGGTGCTTCTTCTATTATGGGGGCTATAAATTTTATTACAACTATATTTAATATGAGAGCCCCAGGATTAACATTTGATAAACTACCATTGTTTGTTTGATCTGTCTTAATCACAGCTTTTTTACTTTTACTTTCCTTACCAGTATTAGCTGGTGCTATAACAATGTTACTTACTGATAGAAATTTTAATACAACATTTTTTGATCCAGCAGGAGGAGGTGATCCAGTATTATATCAACATTTATTT
> OQ031468_Mitrocomella_polydiademata
TACCGCTTTAAGTATGTTAATTAGATTAGAATTAGCAGGTCCAGGACCAATGTTTGGTGACGATCATTTATATAATGTTATAGTAACAGCCCATGCTTTTGTAATGATATTTTTCTTAGTTATGCCAGTATTAATTGGAGGCTTCGGTAATTGGTTTATTCCTTTATATATTGGAGCCCCAGATATGGCTTTTCCTAGACTAAATAATTTAAGTTTTTGGTTACTTCCTCCGGCATTATTATTATTACTAGGATCTTCTTTAGTAGAACAAGGAGCTGGTACAGGGTGAACTGTATATCCCCCATTATCAGGTGCTCAAACTCATTCTGGTGGTTCAGTAGATTTAGCTATATTCAGTCTTCATTGTGCAGGTGCTTCTTCTATTATGGGGGCTATAAATTTTATTACAACTATATTTAATATGAGAGCCCCAGGATTAACATTTGATAAACTACCATTGTTTGTTTGATCTGTCTTAATCACAGCTTTTTTACTTTTACTTTCCTTACCAGTATTAGCTGGTGCTATAACAATGTTACTTACTGATAGAAATTTTAATACAACATTTTTTGATCCAGCAGGAGGAGGTGATCCAGTATTATATCAACATTTATTT
>OQ031457_Mitrocomella_polydiademata
TACTTTATATATCGTATTTGGAGCATTTTCAGGTATGATTGGTACCGCTTTAAGTATGTTAATTAGATTAGAATTAGCAGGTCCAGGACCAATGTTTGGTGACGATCATTTATATAATGTTATAGTAACAGCCCATGCTTTTGTAATGATATTTTTCTTAGTTATGCCAGTATTAATTGGAGGCTTCGGTAATTGGTTTATTCCTTTATATATTGGAGCCCCAGATATGGCTTTTCCTAGACTAAATAATTTAAGTTTTTGGTTACTTCCTCCGGCATTATTATTATTACTAGGATCTTCTTTAGTAGAACAAGGAGCTGGTACAGGGTGAACTGTATATCCCCCATTATCAGGTGCTCAAACTCATTCTGGTGGTTCAGTAGATTTAGCTATATTCAGTCTTCATTGTGCAGGTGCTTCTTCTATTATGGGGGCTATAAATTTTATTACAACTATATTTAATATGAGAGCCCCAGGATTAACATTTGATAAACTACCATTGTTTGTTTGATCTGTCTTAATCACAGCTTTTTTACTTTTACTTTCCTTACCAGTATTAGCTGGTGCTATAACAATGTTACTTACTGATAGAAATTTTAATACAACATTTTTTGATCCAGCAGGAGGAGGTGATCCAGTATTATATCAACATTTATTT
> OQ031466_Mitrocomella_polydiademata
TACTTTATATATCGTATTTGGAGCATTTTCAGGTATGATTGGTACCGCTTTAAGTATGTTAATTAGATTAGAATTAGCAGGTCCAGGACCAATGTTTGGTGACGATCATTTATATAATGTTATAGTAACAGCCCATGCTTTTGTAATGATATTTTTCTTAGTTATGCCAGTATTAATTGGAGGCTTCGGTAATTGGTTTATTCCTTTATATATTGGAGCCCCAGATATGGCTTTTCCTAGACTAAATAATTTAAGTTTTTGGTTACTTCCTCCGGCATTATTATTATTACTAGGATCTTCTTTAGTAGAACAAGGAGCTGGTACAGGGTGAACTGTATATCCCCCATTATCAGGTGCTCAAACTCATTCTGGTGGTTCAGTAGATTTAGCTATATTCAGTCTTCATTGTGCAGGTGCTTCTTCTATTATGGGGGCTATAAATTTTATTACAACTATATTTAATATGAGAGCCCCAGGATTAACATTTGATAAACTACCATTGTTTGTTTGATCTGTCTTAATCACAGCTTTTTTACTTTTACTTTCCTTACCAGTATTAGCTGGTGCTATAACAATGTTACTTACTGATAGAAATTTTAATACAACATTTTTTGACCCAGCAGGAGGAGGTGATCCAGTATTATATCAACATTTATTT
>OQ031455_Lafoeina_tenuis
TACTTTATATATCGTATTTGGAGCATTTTCAGGTATGATTGGTACCGCTTTAAGTATGTTAATTAGATTAGAATTAGCAGGTCCAGGACCAATGTTTGGTGACGATCATTTATATAATGTTATAGTTACAGCCCATGCTTTTGTAATGATATTTTTCTTAGTTATGCCAGTATTAATTGGAGGCTTCGGTAATTGGTTTATTCCTTTATATATTGGAGCCCCAGATATGGCTTTTCCTAGACTAAATAATTTAAGTTTTTGGTTACTTCCTCCGGCATTATTATTATTACTAGGATCTTCTTTAGTAGAACAAGGAGCTGGTACAGGGTGAACTGTATATCCCCCATTATCAGGTGCTCAAACTCATTCTGGTGGTTCAGTAGATTTAGCTATATTCAGTCTTCATTGTGCAGGTGCTTCTTCTATTATGGGGGCTATAAATTTTATTACAACTATATTTAATATGAGAGCCCCAGGATTAACATTTGATAAACTACCATTGTTTGTTTGATCTGTCTTAATCACAGCTTTTTTACTTTTACTTTCCTTACCAGTATTAGCTGGTGCTATAACAATGTTACTTACTGATAGAAATTTTAATACAACATTTTTTGATCCAGCAGGAGGAGGTGATCCAGTATTATATCAACATTTATTT
>OQ031454_Lafoeina_tenuis
TACTTTATATATCGTATTTGGAGCATTTTCAGGTATGATTGGTACCGCTTTAAGTATGTTAATTAGATTAGAATTAGCAGGTCCAGGACCAATGTTTGGTGACGATCATTTATATAATGTTATAGTTACAGCCCATGCTTTTGTAATGATATTTTTCTTAGTTATGCCAGTATTAATTGGAGGCTTCGGTAATTGGTTTATTCCTTTATATATTGGAGCCCCAGATATGGCTTTTCCTAGACTAAATAATTTAAGTTTTTGGTTACTTCCTCCGGCATTATTATTATTACTAGGATCTTCTTTAGTAGAACAAGGAGCTGGTACAGGGTGAACTGTATATCCCCCATTATCAGGTGCTCAAACTCATTCTGGTGGTTCAGTAGATTTAGCTATATTCAGTCTTCATTGTGCAGGTGCTTCTTCTATTATGGGGGCTATAAATTTTATTACAACTATATTTAATATGAGAGCCCCAGGATTAACATTTGATAAACTACCATTGTTTGTTTGATCTGTCTTAATCACAGCTTTTTTACTTTTACTTTCCTTACCAGTATTAGCTGGTGCTATAACAATGTTACTTACTGATAGAAATTTTAATACAACATTTTTTGACCCAGCAGGAGGAGGTGATCCAGTATTATATCAACATTTATTT
>OQ031451_Lafoeina_tenuis
TACTTTATATATCGTATTTGGAGCATTTTCAGGTATGATTGGTACCGCTTTAAGTATGTTAATTAGATTAGAATTAGCAGGTCCAGGACCAATGTTTGGTGACGATCATTTATATAATGTTATAGTTACAGCCCATGCTTTTGTAATGATATTTTTCTTAGTTATGCCAGTATTAATTGGAGGCTTCGGTAATTGGTTTATTCCTTTATATATTGGAGCCCCAGATATGGCTTTTCCTAGACTAAATAATTTAAGTTTTTGGTTACTTCCTCCGGCATTATTATTATTACTAGGATCTTCTTTAGTAGAACAAGGAGCTGGTACAGGGTGAACTGTATATCCCCCATTATCAGGTGCTCAAACTCATTCTGGTGGTTCAGTAGATTTAGCTATATTCAGTCTTCATTGTGCAGGTGCTTCTTCTATTATGGGGGCTATAAATTTTATTACAACTATATTTAATATGAGAGCCCCAGGATTAACATTTGATAAACTACCATTGTTTGTTTGATCTGTCTTAATCACAGCTTTTTTACTTTTACTTTCCTTACCAGTATTAGCTGGTGCTATAACAATGTTACTTACTGATAGAAATTTTAATACAACATTTTTTGACCCAGCAGGAGGAGGTGATCCAGTATTATATCAACATTTATTT
>OQ031470_Mitrocomella_polydiademata
TACTTTATATATCGTATTTGGGGCATTTTCAGGTATGATTGGTACCGCTTTAAGTATGTTAATTAGATTAGAATTAGCAGGTCCAGGACCAATGTTTGGTGACGATCATTTATATAATGTTATAGTAACAGCCCATGCTTTTGTAATGATATTTTTCTTAGTTATGCCAGTATTAATTGGAGGCTTCGGTAATTGGTTTATTCCTTTATATATTGGAGCCCCAGATATGGCTTTTCCTAGGCTAAATAATTTAAGTTTTTGGTTACTTCCTCCGGCATTATTATTATTACTAGGATCTTCTTTAGTAGAACAAGGAGCTGGTACAGGGTGAACTGTATATCCCCCATTATCAGGTGCTCAAACTCATTCTGGTGGTTCAGTAGATTTAGCTATATTCAGTCTTCATTGTGCAGGTGCTTCTTCTATTATGGGGGCTATAAATTTTATTACAACTATATTTAATATGAGAGCCCCAGGATTAACATTTGATAAACTACCATTGTTTGTTTGATCTGTCTTAATCACAGCTTTTTTACTTTTACTTTCCTTACCAGTATTAGCTGGTGCTATAACAATGTTACTTACTGATAGAAATTTTAATACAACATTTTTTGATCCAGCAGGAGGAGGTGATCCAGTATTATATCAACATTTATTT
>OQ031467_Lafoeina_tenuis
TACTTTATATATCGTATTTGGGGCATTTTCAGGTATGATTGGTACCGCTTTAAGTATGTTAATTAGATTAGAATTAGCAGGTCCAGGACCAATGTTTGGTGACGATCATTTATATAATGTTATAGTAACAGCCCATGCTTTTGTAATGATATTTTTCTTAGTTATGCCAGTATTAATTGGAGGCTTCGGTAATTGGTTTATTCCTTTATATATTGGAGCCCCAGATATGGCTTTTCCTAGGCTAAATAATTTAAGTTTTTGGTTACTTCCTCCGGCATTATTATTATTACTAGGATCTTCTTTAGTAGAACAAGGAGCTGGTACAGGGTGAACTGTATATCCCCCATTATCAGGTGCTCAAACTCATTCTGGTGGTTCAGTAGATTTAGCTATATTCAGTCTTCATTGTGCAGGTGCTTCTTCTATTATGGGGGCTATAAATTTTATTACAACTATATTTAATATGAGAGCCCCAGGATTAACATTTGATAAACTACCATTGTTTGTTTGATCTGTCTTAATCACAGCTTTTTTACTTTTACTTTCCTTACCAGTATTAGCTGGTGCTATAACAATGTTACTTACTGATAGAAATTTTAATACAACATTTTTTGATCCAGCAGGAGGAGGTGATCCAGTATTATATCAACATTTATTT
>OQ031458_Lafoeina_tenuis
GGGGCATTTTCAGGTATGATTGGTACCGCTTTAAGTATGTTAATTAGATTAGAATTAGCAGGTCCAGGACCAATGTTTGGTGACGATCATTTATATAATGTTATAGTAACAGCCCATGCTTTTGTAATGATATTTTTCTTAGTTATGCCAGTATTAATTGGAGGCTTCGGTAATTGGTTTATTCCTTTATATATTGGAGCCCCAGATATGGCTTTTCCTAGGCTAAATAATTTAAGTTTTTGGTTACTTCCTCCGGCATTATTATTATTACTAGGATCTTCTTTAGTAGAACAAGGAGCTGGTACAGGGTGAACTGTATATCCCCCATTATCAGGTGCTCAAACTCATTCTGGTGGTTCAGTAGATTTAGCTATATTCAGTCTTCATTGTGCAGGTGCTTCTTCTATTATGGGGGCTATAAATTTTATTACAACTATATTTAATATGAGAGCCCCAGGATTAACATTTGATAAACTACCATTGTTTGTTTGATCTGTCTTAATCACAGCTTTTTTACTTTTACTTTCCTTACCAGTATTAGCTGGTGCTATAACAATGTTACTTACTGATAGAAATTTTAATACAACATTT
>OQ031462_Halopsis_ocellata
TACATTATATNTCGTATTTGGAGCATTTTCAGGTATGGTTGGTACCGCTTTAAGTATNTTAATTAGATTAGAATTAGCAGGTCCAGGAGCAATGTTCGGTGATGATCATTTATATAATGTTATAGTCACAGCTCATGCTTTTGTTATGATATTTTTCTTAGTAATGCCAGTATTAATTGGAGGTTTTGGAAATTGATTTGTTCCTTTATATATAGGAGCTCCAGATATGGCATTTCCTAGATTAAATAATTTAAGTTTTTGATTATTACCACCAGCATTATTACTTTTATTAGGTTCTTCTTTAGTCGAACAAGGAGCAGGTACTGGATGAACTGTTTATCCTCCATTATCAGGACCTCAAACACATTCTGGAGGATCTGTAGACATGGCTATTTTTAGTCTACATTGTGCAGGCGCTTCATCAATTATGGGTGCCATTAATTTTATTACTACTATATTTAATATGAGAGCTCCAGGATTAACTATGGATAGATTACCATTATTTGTATGATCTGTTTTAATTACAGCTTTCTTATTATTATTATCTTTACCAGTATTAGCAGGGGCTATTACAATGTTGTTAACAGATAGAAATTTTAATACTACATTTTTTGATCCTGCAGGAGGAGGTGATCCAGTTTTATATCAGCATTTATTC
>OQ031460_Halopsis_ocellata
TACATTATATATCGTATTTGGAGCATTTTCAGGTATGGTTGGTACCGCTTTAAGTATGTTAATTAGATTAGAATTAGCAGGTCCAGGAGCAATGTTCGGTGATGATCATTTATATAATGTTATAGTCACAGCTCATGCTTTTGTTATGATATTTTTCTTAGTAATGCCAGTATTAATTGGAGGTTTTGGAAATTGATTTGTTCCTTTATATATAGGAGCTCCAGATATGGCATTTCCTAGATTAAATAATTTAAGTTTTTGATTATTACCACCAGCATTATTACTTTTATTAGGTTCTTCTTTAGTCGAACAAGGAGCAGGTACTGGATGAACTGTTTATCCTCCATTATCAGGAGCTCAAACACATTCTGGAGGATCTGTAGATATGGCTATTTTTAGTCTACATTGTGCAGGCGCTTCATCAATTATGGGTGCCATTAATTTTATTACTACTATATTTAATATGAGAGCTCCAGGATTAACTATGGATAGATTACCATTATTTGTATGATCTGTTTTAATTACAGCTTTCTTATTATTATTATCTTTACCAGTATTAGCAGGGGCTATTACAATGTTGTTAACAGATAGAAATTTTAATACTACATTTTTTGATCCTGCAGGAGGAGGTGATCCAGTTTTATATCAGCATTTATTC
>OQ031464_Halopsis_ocellata
TACATTATATATCGTATTTGGAGCATTTTCAGGTATGGTTGGTACCGCTTTAAGTATGTTAATTAGATTAGAATTAGCAGGTCCAGGAGCAATGTTCGGTGATGATCATTTATATAATGTTATAGTCACAGCTCATGCTTTTGTTATGATATTTTTCTTAGTAATGCCAGTATTAATTGGAGGTTTTGGAAATTGATTTGTTCCTTTATATATAGGAGCTCCAGATATGGCATTTCCTAGATTAAATAATTTAAGTTTTTGATTATTACCACCAGCATTATTACTTTTATTAGGTTCTTCTTTAGTCGAACAAGGAGCAGGTACTGGATGAACTGTTTATCCTCCATTATCAGGAGCTCAAACACATTCTGGAGGATCTGTAGATATGGCTATTTTTAGTCTACATTGTGCAGGCGCTTCATCAATTATGGGTGCCATTAATTTTATTACTACTATATTTAATATGAGAGCTCCAGGATTAACTATGGATAGATTACCATTATTTGTATGATCTGTTTTAATTACAGCTTTCTTATTATTATTATCTTTACCAGTATTAGCAGGGGCTATTACAATGTTGTTAACAGATAGAAATTTTAATACTACATTTTTTGATCCTGCAGGAGGAGGTGATCCAGTTTTATATCAGCATTTATTC
>OQ031463_Halopsis_ocellata
TACATTATATATCGTATTTGGAGCATTTTCAGGTATGGTTGGTACCGCTTTAAGTATGTTAATTAGATTAGAATTAGCAGGTCCAGGAGCAATGTTCGGTGATGATCATTTATATAATGTTATAGTCACAGCTCATGCTTTTGTTATGATATTTTTCTTAGTAATGCCAGTATTAATTGGAGGTTTTGGAAATTGATTTGTTCCTTTATATATAGGAGCTCCAGATATGGCATTTCCTAGATTAAATAATTTAAGTTTTTGATTATTACCACCAGCATTATTACTTTTATTAGGTTCTTCTTTAGTCGAACAAGGAGCAGGTACTGGATGAACTGTTTATCCTCCATTATCAGGAGCTCAAACACATTCTGGAGGATCTGTAGATATGGCTATTTTTAGTCTACATTGTGCAGGCGCTTCATCAATTATGGGTGCCATTAATTTTATTACTACTATATTTAATATGAGAGCTCCAGGATTAACTATGGATAGATTACCATTATTTGTATGATCTGTTTTAATTACAGCTTTCTTATTATTATTATCTTTACCAGTATTAGCAGGGGCTATTACAATGTTGTTAACAGATAGAAATTTTAATACTACATTTTTTGATCCTGCAGGAGGAGGTGATCCAGTTTTATATCAGCATTTATTC
>OP945752_Lafoeina_tenuis
TTCNGGTATGGTTGGTACCGCTTTAAGTATGTTAATTAGATTANAATTAGCAGGTCCAGGAGCAATGTTCGGTGATGATCATTTATATAATGTTATAGTCACAGCTCATGCTTTTGTTATGATATTTTTCTTAGTAATGCCAGTATTAATTGGAGGTTTTGGAAATTGATTTGTTCCTTTATATATAGGAGCTCCAGATATGGCATTTCCTAGATTAAATAATTTAAGTTTTTGATTATTACCACCAGCATTATTACTTTTATTAGGTTCTTCTTTAGTCGAACAAGGAGCAGGTACTGGATGAACTGTTTATCCTCCATTATCAGGAGCTCAAACACATTCTGGAGGATCTGTAGATATGGCTATTTTTAGTCTACATTGTGCAGGCGCTTCATCAATTATGGGTGCCATTAATTTTATTACTACTATATTTAATATGAGAGCTCCAGGATTAACTATGGATAGATTACCATTATTTGTATGATCTGTTTTAATTACAGCTTTCTTATTATTATTATCTTTACCAGTATTAGCAGGGGCTATTACAATGTTGTTAACAGATAGAAATTTTAATACTACATTTTTTGATCCTGCAGGAGGAGGTGATCCAGTTTTATATCAGCATT
>OP945753_Lafoeina_tenuis
TTGGTACCGCTTTAAGTATGTTAATTAGATNANAATTAGCAGGTCCAGGAGCAATGTTCGGTGATGATCATTTATATAATGTTATAGTCACAGCTCATGCTTTTGTTATGATATTTTTCTTAGTAATGCCAGTATTAATTGGAGGTTTTGGAAATTGATTTGTTCCTTTATATATAGGAGCTCCAGATATGGCATTTCCTAGATTAAATAATTTAAGTTTTTGATTATTACCACCAGCATTATTACTTTTATTAGGTTCTTCTTTAGTCGAACAAGGAGCAGGTACTGGATGAACTGTTTATCCTCCATTATCAGGAGCTCAAACACATTCTGGAGGATCTGTAGATATGGCTATTTTTAGTCTACATTGTGCAGGCGCTTCATCAATTATGGGTGCCATTAATTTTATTACTACTATATTTAATATGAGAGCTCCAGGATTAACTATGGATAGATTACCATTATTTGTATGATCTGTTTTAATTACAGCTTTCTTATTATTATTATCTTTACCAGTATTAGCAGGGGCTATTACAATGTTGTTAACAGATAGAAATTTTAATACTACATTTTTTGATCCTGCAGGANGAGGCGATCCAGTTTTATATCAGCATTTA
>OP945754_Lafoeina_tenuis
GGTTGGTACCGCTTTAAGTATGTTAATTAGATTANAATTAGCAGGTCCAGGAGCAATGTTCGGTGATGATCATTTATATAATGTTATAGTCACAGCTCATGCTTTTGTTATGATATTTTTCTTAGTAATGCCAGTATTAATTGGAGGTTTTGGAAATTGATTTGTTCCTTTATATATAGGAGCTCCAGATATGGCATTTCCTAGATTAAATAATTTAAGTTTTTGATTATTACCACCAGCATTATTACTTTTATTAGGTTCTTCTTTAGTCGAACAAGGAGCAGGTACTGGATGAACTGTTTATCCTCCATTATCAGGAGCTCAAACACATTCTGGAGGATCTGTAGATATGGCTATTTTTAGTCTACATTGTGCAGGCGCTTCATCAATTATGGGTGCCATTAATTTTATTACTACTATATTTAATATGAGAGCTCCAGGATTAACTATGGATAGATTACCATTATTTGTATGATCTGTTTTAATTACAGCTTTCTTATTATTATTATCTTTACCAGTATTAGCAGGGGCTATTACAATGTTGTTAACAGATAGAAATTTTAATACTACATTTTTTGATCCTGCAGGAGGAGGTGATCCAGTTTTATATCAGCATTTATTCTGATTT
>OP945755_Lafoeina_tenuis
AAAGATATTGGTACATTATATATCGTATTTGGAGCATTTTCAGGTATGGTTGGTACCGCTTTAAGTATGTTAATTAGATTAGAATTAGCAGGTCCAGGAGCAATGTTCGGTGATGATCATTTATATAATGTTATAGTCACAGCTCATGCTTTTGTTATGATATTTTTCTTAGTAATGCCAGTATTAATTGGAGGTTTTGGAAATTGATTTGTTCCTTTATATATAGGAGCTCCAGATATGGCATTTCCTAGATTAAATAATTTAAGTTTTTGATTATTACCACCAGCATTATTACTTTTATTAGGTTCTTCTTTAGTCGAACAAGGAGCAGGTACTGGATGAACTGTTTATCCTCCATTATCAGGAGCTCAAACACATTCTGGAGGATCTGTAGATATGGCTATTTTTAGTCTACATTGTGCAGGCGCTTCATCAATTATGGGTGCCATTAATTTTATTACTACTATATTTAATATGAGAGCTCCAGGATTAACTATGGATAGATTACCATTATTTGTATGATCTGTTTTAATTACAGCTTTCTTATTATTATTATCTTTACCAGTATTAGCAGGGGCTATTACAATGTTGTTAACAGATAGAAATTTTAATACTACATTTTTTGATCCTGCAGGAGGAGGTGATCCAGTTTTATATCAGCATTTATTCTGATTTTTTGGTCA
>OP945756_Lafoeina_tenuis
AAAGATATTGGTACATTATATATCGTATTTGGAGCATTTTCAGGTATGGTTGGTACCGCTTTAAGTATGTTAATTAGATTAGAATTAGCAGGTCCAGGAGCAATGTTCGGTGATGATCATTTATATAATGTTATAGTCACAGCTCATGCTTTTGTTATGATATTTTTCTTAGTAATGCCAGTATTAATTGGAGGTTTTGGAAATTGATTTGTTCCTTTATATATAGGAGCTCCAGATATGGCATTTCCTAGATTAAATAATTTAAGTTTTTGATTATTACCACCAGCATTATTACTTTTATTAGGTTCTTCTTTAGTCGAACAAGGAGCAGGTACTGGATGAACTGTTTATCCTCCATTATCAGGAGCTCAAACACATTCTGGAGGATCTGTAGATATGGCTATTTTTAGTCTACATTGTGCAGGCGCTTCATCAATTATGGGTGCCATTAATTTTATTACTACTATATTTAATATGAGAGCTCCAGGATTAACTATGGATAGATTACCATTATTTGTATGATCTGTTTTAATTACAGCTTTCTTATTATTATTATCTTTACCAGTATTAGCAGGGGCTATTACAATGTTGTTAACAGATAGAAATTTTAATACTACATTTTTTGATCCTGCAGGAGGAGGTGATCCAGTTTTATATCAGCATTTATTCTGATTTTTT
