# Supplementary material for: Odd family reunion: DNA barcoding reveals unexpected relationship between three hydrozoan species
Source: PeerJ. 2023 Apr 10;11:e15118. doi: 10.7717/peerj.15118 (PMC10100810; doi:10.7717/peerj.15118)
Supplement: Supplemental Information 5 [file peerj-11-15118-s005.fasta]

>OQ075782_Pychogena_lactea
AAGATTTTAAAGGTCGAACAGACCTACCTTTGACAACTTCTGCATTGTCAGGATATCTTAATTCAACATAGAGGTGACAAACTTCATTTTCGATATGATCTCTAGAATAAAATTATCCTGTTATCCCTAAGGTAGCTTTTATTTATTGATCGTTATAATTTTTATATATTTATAACGGGTCATTATAGCCTACTTTTGTAATTGTTAAATTAATTTATTATACAATAAGTTTTTTTATTAACTTTGCTTCTCTTCGTTAAATTTAGAAGATAGTCGCCCCAACTAAACTACCAACCTCTCTATATTTGAAATTATTTTCTATTTTTAAAAAGAGGTTATAGTTAAGCTCTATAGGGTCTTTTCGTCTTACAATTTTAAATAGCATCTTAACTATTATTTCAATTTTTTGGTATTTCTTTTTAAGACAGTGGAATATTCGTTCAACCATTCATACTATCCATCAATTAAATGGCGAATGATTATGCTACATTATCACAGTCAAGGTTACTGCGTCCTTTAAATCTTATTAAATAACTTTTATGAATTTTAATTTTAAGATCATTGGGCAGGTTACACCTTAGATATTATCTAGGGC
>OQ061474_Staurostoma_mertensii
AAAACATAGCCCTAGAAAATATCTAAGGTGTAACCTGCCCAATGGCCTCAAATTAAAAACTCATAAAACTTGTTTAATAAGGTTTAAAGGACGCAGTAACCTTGACTGTGATAATGTAGCATAATCACTCGCCATTTAATTGATGGATAGTATGAATGGTTGAACGAATATTCCACTGTCTTAAAAAGAAACACCAAAAAATTGAAATAATAGTTAAGATGCTATTTAAAATTGTAAGACGAAAAGACCCTATAGAGCTTAACTATAACCTCCCTTAAAAATTAAAAAAGAATTTTAAAAATAGAGAGGTTGGTAGTTTAGTTGGGGCGACTATCTTCTAAAAATAACGAAGACAAGCAAAGTTAATAAAAAACTTATTGTATAATAAATAAATTTAACAATTACAAAAGTAGGCTATAATGACCCGTTGCGTGTACATAAAAACCACAACGATCAATAAATAAAAGCTACCTTAGGGATAACAGGATAATTTCATTTTAGAGATCATATCGAAGATGAAGTTTGTCACCTCTATGTTGAATTAAGATATCCCGACAGTGCAGAAGTTGTCAAAGGTAGGTCTGTTCGACCTTTAAAATCTTACATGATTTGAG
>OQ031431_Lafoeina_tenuis
AAGATTTTAAAGGTCGAACAGACCTACCTTTGATAACTGCTGCATTATCAGGATATCTTAATTCAACATAGAGGTGACAAACTTCATTTTCGATAGGAACTCTAAAATGAAATTATCCTGTTATCCCTAAGGTAGCTTTTATTAATTGATCGTTATTCTTTTTATAGAGTAATAACGGGTCATTATAGCCTATTTTTATAATTGTTAAACATTTTAGTTATACAATAAGTTTTTTATTAACATTGCTTGTCTTTGTTTGTTATAAAAGACAGTCGCCCCAACTAAACTACCAATCTTCTTAAATATAGAATTTATTTTCTTTTATGATAAGAAGATTATAGTTAAGCTCTATAGGGTCTTTTCGTCTTACAGTTAAAAATAGCATCTTAACTATTATTTCAATTTCTTGTGCTTCTTTCTAAGACAGCGGAATATTCGTTCAACCATTCATACTATCCACCAATTAAATGGCGAGTGATTATGCTACATTACCACGGTCAAGGTTACCGCGTCCTTTTAGTTTCTTTATAGAATTTTTATTTCTTGTATTAGAAACCACTGGGCAGGTTACACCTTAGATACTATCTAGGGC
>OQ031432_Mitrocomella_polydiademata
AAGATTTTAAAGGTCGAACAGACCTACCTTTGATAACTGCTGCATTATCAGGATATCTTAATTCAACATAGAGGTGACAAACTTCATTTTCGATAGGAACTCTAAAATGAAATTATCCTGTTATCCCTAAGGTAGCTTTTATTAATTGATCGTTATTCTTTTTATAGAGTAATAACGGGTCATTATAGCCTATTTTTATAATTGTTAAACATTTTAGTTATACAATAAGTTTTTTATTAACATTGCTTGTCTTTGTTTGTTATAAAAGACAGTCGCCCCAACTAAACTACCAATCTTCTTAAATATAGAATTTATTTTCTTTTATGATAAGAAGATTATAGTTAAGCTCTATAGGGTCTTTTCGTCTTACAGTTAAAAATAGCATCTTAACTATTATTTCAATTTCTTGTGCTTCTTTCTAAGACAGCGGAATATTCGTTCAACCATTCATACTATCCACCAATTAAATGGCGAGTGATTATGCTACATTACCACGGTCAAGGTTACCGCGTCCTTTTAGTTTCTTTATAGAATTTTTATTTCTTGTATTAGAAACCACTGGGCAGGTTACACCTTAGATACTATCTAGGGC
>OQ031433_Cyclocanna_producta
AAGATTTTAAAGGTCGAACAGACCTACCCTTGATAACTGCTGCATTATCAGGATATCTTAATTCAACATAGAGGTGACAAACTTCATTTTCGATATGAGCTCTAAAATGAAATTATCCTGTTATCCCTAAGGTAGCTTTTATTAATTGATCGTTATTCTTTTTATAAAGTAATAACGGGTCATTATAGCCTATTTTTATAATTGTTAAACATTTTAGTTATACAATAAGTTTTTTATTAACGTTGCTTGTCTTCGTTAATTATAGAAGACAGTCGCCCCAACTAAACTACCAATCTTTTTAATTATAGAATTAATTTTCTTTTATAATAAAAAGACTATAGTTAAGCTCTATAGGGTCTTTTCGTCTTACAGTAAAAAATAGCATCTTAACTATTATTTCAATTTCTGATAATTCTTTTTAAGACAGGGGAATATTCGTTCAACCATTCATACTATCCACCAATTAAATGGCGAGTGATTATGCTACATTATCACGGTCAAGGTTACCGCGTCCTTTTAGTTTTTTTAAAGAATTTTTATTTCTTTTTATCAAAAACCACTGGGCAGGTTACACCTCAGATGTTATCTAGGGC
>OQ031434_Lafoeina_tenuis
AAGATTTTAAAGGTCGAACAGACCTACCTTTGATAACTGCTGCATTATCAGGATATCTTAATTCAACATAGAGGTGACAAACTTCATTTTCGATAGGAACTCTAAAATGAAATTATCCTGTTATCCCTAAGGTAGCTTTTATTAATTGATCGTTATTCTTTTTATAGAGTAATAACGGGTCATTATAGCCTATTTTTATAATTGTTAAACATTTTAGTTATACAATAAGTTTTTTATTAACATTGCTTGTCTTTGTTTGTTATAAAAGACAGTCGCCCCAACTAAACTACCAATCTTCTTAAATATAGAATTTATTTTCTTTTATGATAAGAAGATTATAGTTAAGCTCTATAGGGTCTTTTCGTCTTACAGTTAAAAATAGCATCTTAACTATTATTTCAATTTCTTGTGCTTCTTTCTAAGACAGCGGAATATTCGTTCAACCATTCATACTATCCACCAATTAAATGGCGAGTGATTATGCTACATTACCACGGTCAAGGTTACCGCGTCCTTTTAGTTTCTTTATAGAATTTTTATTTCTTGTATTAGAAACCACTGGGCAGGTTACACCTTAGATACTATCTAGGGC
>OQ031435_Lafoeina_tenuis
AAGATTTTAAAGGTCGAACAGACCTACCTTTGATAACTGCTGCATTATCAGGATATCTTAATTCAACATAGAGGTGACAAACTTCATTTTCGATAGGAACTCTAAAATGAAATTATCCTGTTATCCCTAAGGTAGCTTTTATTAATTGATCGTTATTCTTTTTATAGAGTAATAACGGGTCATTATAGCCTATTTTTATAATTGTTAAACATTTTAGTTATACAATAAGTTTTTTATTAACATTGCTTGTCTTTGTTTGTTATAAAAGACAGTCGCCCCAACTAAACTACCAATCTTCTTAAATATAGAATTTATTTTCTTTTATGATAAGAAGATTATAGTTAAGCTCTATAGGGTCTTTTCGTCTTACAGTTAAAAATAGCATCTTAACTATTATTTCAATTTCTTGTGCTTCTTTCTAAGACAGCGGAATATTCGTTCAACCATTCATACTATCCACCAATTAAATGGCGAGTGATTATGCTACATTACCACGGTCAAGGTTACCGCGTCCTTTTAGTTTCTTTATAGAATTTTTATTTCTTGTATTAGAAACCACTGGGCAGGTTACACCTTAGATACTATCTAGGGC
>OQ031436_Cosmetira_pilosella
AAGATTTTAAAGGTCGAACAGACCTACCTTTGATAACTGCTGCATTATCAGGATATCTTAATTCAACATAGAGGTGACAAACTTCATTTTCGATGGGAACTCTAAAATGAAATTATCCTGTTATCCCTAAGGTAGCTTTTATTAATTGATCGTTATTCTTTTTATAAAGTAATAACGGGTCATTATAGCCTATTTTAATAATTGTTAAACATTTTTGTTATACAATAAGTTTTTTATTAACATTGCTTGTCTTTGTTTTATATAAAAGACAGTCGCCCCAACTAAACTACCAATCTCTTTATTTATAGAATGTTTTTTCTTTTATTATAAAGAGATTATAGTTAAGCTCTATAGGGTCTTTTCGTCTTACAGTAAAAAATAGCATCTTAACTATTATTTCAATTTCTTGTGATTCTCTCTAAGACAGTGGAATATTCGTTCAACCATTCATACTATCCACCAATTAAATGGCGAGTGATTATGCTACATTATCACGGTCAAGGTTACCGCGTCCTTTTAGTTTCTTTATAGAGCTTTTACTTCTTTTATTAGAAACCACTGGGCAGGTTACACCTCAGATTTTTTCTGGGGC
>OQ031437_Mitrocomella_polydiademata
AAGATTTTAAAGGTCGAACAGACCTACCTTTGATAACTGCTGCATTATCAGGATATCTTAATTCAACATAGAGGTGACAAACTTCATTTTCGATAGGAACTCTAAAATGAAATTATCCTGTTATCCCTAAGGTAGCTTTTATTAATTGATCGTTATTCTTTTTATAGAGTAATAACGGGTCATTATAGCCTATTTTTATAATTGTTAAACATTTTAGTTATACAATAAGTTTTTTATTAACATTGCTTGTCTTTGTTTGTTATAAAAGACAGTCGCCCCAACTAAACTACCAATCTTCTTAAATATAGAATTTATTTTCTTTTATGATAAGAAGATTATAGTTAAGCTCTATAGGGTCTTTTCGTCTTACAGTTAAAAATAGCATCTTAACTATTATTTCAATTTCTTGTGCTTCTTTCTAAGACAGCGGAATATTCGTTCAACCATTCATACTATCCACCAATTAAATGGCGAGTGATTATGCTACATTACCACGGTCAAGGTTACCGCGTCCTTTTAGTTTCTTTATAGAATTTTTATTTCTTGTATTAGAAACCACTGGGCAGGTTACACCTTAGATACTATCTAGGGC
>OQ031438_Cyclocanna_producta
AAGATTTTAAAGGTCGAACAGACCTACCCTTGATAACTGCTGCATTATCAGGATATCTTAATTCAACATAGAGGTGACAAACTTCATTTTCGATATGAGCTCTAAAATGAAATTATCCTGTTATCCCTAAGGTAGCTTTTATTAATTGATCGTTATTCTTTTTATAAAGTAATAACGGGTCATTATAGCCTATTTTTATAATTGTTAAACATTTTAGTTATACAATAAGTTTTTTATTAACATTGCTTGTCTTCGTTAATTATAGAAGACAGTCGCCCCAACTAAACTACCAATCTTTTTAATTATAGAATTAATTTTCTTTTATAATAAAAAGACTATAGTTAAGCTCTATAGGGTCTTTTCGTCTTACAGTAAAAAATAGCATCTTAACTATTATTTCAATTTCTGATAATTCTTTTTAAGACAGGGGAATATTCGTTCAACCATTCATACTATCCACCAATTAAATGGCGAGTGATTATGCTACATTATCACGGTCAAGGTTACCGCGTCCTTTTAGTTTTTTTAAAGAATTTTTATTTCTTTTTATCAAAAACCACTGGGCAGGTTACACCTCAGATGTTATCTAGGGC
>OQ031439_Halopsis_ocellata
AAGATTTTAAAGGTCGAACAGACCTACCTTTGATAACTGCTGCATTATCAGGATATCTTAATTCAACATAGAGGTGACAAACTTCATTTTCGATGGGAACTCTAAAATGAAATTATCCTGTTATCCCTAAGGTAGCTTTTATTAATTGATCGTTATTCTTTTTATAAAGAAATAACGGGTCATTATAGCCTATTTTAATAATTGTTAAACATTTTTGTTATACAATAAGTTTTTTATTAACATTGCTTGTCTTTGTTTTATATAAAAGACAGTCGCCCCAACTAAACTACCAGTCTCTTTATCTATAGAATTTTTGTTCTTTTATAATAAAGAGATTATAGTTAAGCTCTATAGGGTCTTTTCGTCTTACAGTAAAAAATAGCATCTTAACTATTATTTCAATTTCTAGTAATTCTTTCTAAGACAGCGGAATATTCGTTCAACCATTCATACTATCCACCAATTAAATGGCGAGTGATTATGCTACATTATCACGGTCAAGGTTACCGCGTCCTTTTAGTTTCATTATAGAACTTTAACTTCTTTTATTAGAAACCACTGGGCAGGTTACACCTCAGATTTTATCTGGGGC
>OQ031440_Earleria_panicula
AAGATTTTAAAGGTCGAACAGACCTACCTTTGATAACTTCTGCATTATCAGGATATCTTAATTCAACATAGAGGTGACAAACTTCATTTTCGATATGAACTCTGAAATGAAATAATCCTGTTATCCCTAAGGTAGCTTTTATTAATTAATCGTTATTCTTTTTATTAAGTATTAACGGGTCATTATAGCCTATTTTTATAATTGTTAAACATTTTTGTTATACAATAAGTTTTTTATTAACATTGCTTGTCTTCGTTCAATATAGAAGACAGTCGCCCCAACTAAACTACCAACCTTTTTAAGTATAGAATTTATTTTCTTTTTATATAAAAAGGTTATAGTTAAGCTCTATAGGGTCTTTTCGTCTTACAGTAAAAAATAGCATCTTAACTATTATTTCAATTTTTTATTATTTTGTCTAAGACAGGGGAATATTCGTTCAACCATTCATACTATCCATCAATTAAATGGCGAGTGATTATGCTACATTATCACGGTCAAGGTTACCGCGTCCTTTTAGTTTTTTTTAAGAATTATTATTTCTACTTATTAAAAACCACTGGGCAGGTTACACCTCAGATTTTTTCTGGGGC
>OQ031441_Halopsis_ocellata
AAGATTTTAAAGGTCGAACAGACCTACCTTTGATAACTGCTGCATTATCAGGATATCTTAATTCAACATAGAGGTGACAAACTTCATTTTCGATGGGAACTCTAAAATGAAATTATCCTGTTATCCCTAAGGTAGCTTTTATTAATTGATCGTTATTCTTTTTATAAAGAAATAACGGGTCATTATAGCCTATTTTAATAATTGTTAAACATTTTTGTTATACAATAAGTTTTTTATTAACATTGCTTGTCTTTGTTTTATATAAAAGACAGTCGCCCCAACTAAACTACCAGTCTCTTTATCTATAGAATTTTTGTTCTTTTATAATAAAGAGATTATAGTTAAGCTCTATAGGGTCTTTTCGTCTTACAGTAAAAAATAGCATCTTAACTATTATTTCAATTTCTAGTAATTCTTTCTAAGACAGCGGAATATTCGTTCAACCATTCATACTATCCACCAATTAAATGGCGAGTGATTATGCTACATTATCACGGTCAAGGTTACCGCGTCCTTTTAGTTTCATTATAGAACTTTAACTTCTTTTATTAGAAACCACTGGGCAGGTTACACCTCAGATTTTATCTGGGGC
>OQ031442_Halopsis_ocellata
AAGATTTTAAAGGTCGAACAGACCTACCTTTGATAACTGCTGCATTATCAGGATATCTTAATTCAACATAGAGGTGACAAACTTCATTTTCGATGGGAACTCTAAAATGAAATTATCCTGTTATCCCTAAGGTAGCTTTTATTAATTGATCGTTATTCTTTTTATAAAGAAATAACGGGTCATTATAGCCTATTTTAATAATTGTTAAACATTTTTGTTATACAATAAGTTTTTTATTAACATTGCTTGTCTTTGTTTTATATAAAAGACAGTCGCCCCAACTAAACTACCAGTCTCTTTATCTATAGAATTTTTGTTCTTTTATAATAAAGAGATTATAGTTAAGCTCTATAGGGTCTTTTCGTCTTACAGTAAAAAATAGCATCTTAACTATTATTTCAATTTCTAGTAATTCTTTCTAAGACAGCGGAATATTCGTTCAACCATTCATACTATCCACCAATTAAATGGCGAGTGATTATGCTACATTATCACGGTCAAGGTTACCGCGTCCTTTTAGTTTCATTATAGAACTTTAACTTCTTTTATTAGAAACCACTGGGCAGGTTACACCTCAGATTTTATCTGGGGC
>OQ031443_Halopsis_ocellata
AAGATTTTAAAGGTCGAACAGACCTACCTTTGATAACTGCTGCATTATCAGGATATCTTAATTCAACATAGAGGTGACAAACTTCATTTTCGATGGGAACTCTAAAATGAAATTATCCTGTTATCCCTAAGGTAGCTTTTATTAATTGATCGTTATTCTTTTTATAAAGAAATAACGGGTCATTATAGCCTATTTTAATAATTGTTAAACATTTTTGTTATACAATAAGTTTTTTATTAACATTGCTTGTCTTTGTTTTATATAAAAGACAGTCGCCCCAACTAAACTACCAGTCTCTTTATCTATAGAATTTTTGTTCTTTTATAATAAAGAGATTATAGTTAAGCTCTATAGGGTCTTTTCGTCTTACAGTAAAAAATAGCATCTTAACTATTATTTCAATTTCTAGTAATTCTTTCTAAGACAGCGGAATATTCGTTCAACCATTCATACTATCCACCAATTAAATGGCGAGTGATTATGCTACATTATCACGGTCAAGGTTACCGCGTCCTTTTAGTTTCATTATAGAACTTTAACTTCTTTTATTAGAAACCACTGGGCAGGTTACACCTCAGATTTTATCTGGGGC
>OQ031444_Cosmetira_pilosella
AAGATTTTAAAGGTCGAACAGACCTACCTTTGATAACTGCTGCATTATCAGGATATCTTAATTCAACATAGAGGTGACAAACTTCATTTTCGATGGGAACTCTAAAATGAAATTATCCTGTTATCCCTAAGGTAGCTTTTATTAATTGATCGTTATTCTTTTTATAAAGTAATAACGGGTCATTATAGCCTATTTTAATAATTGTTAAACATTTTTGTTATACAATAAGTTTTTTATTAACATTGCTTGTCTTTGTTTTATATAAAAGACAGTCGCCCCAACTAAACTACCAATCTCTTTATTTATAGAATGTTTTTTCTTTTATTATAAAGAGATTATAGTTAAGCTCTATAGGGTCTTTTCGTCTTACAGTAAAAAATAGCATCTTAACTATTATTTCAATTTCTTGTGATTCTCTCTAAGACAGTGGAATATTCGTTCAACCATTCATACTATCCACCAATTAAATGGCGAGTGATTATGCTACATTATCACGGTCAAGGTTACCGCGTCCTTTTAGTTTCTTTATAGAGCTTTTACTTCTTTTATTAGAAACCACTGGGCAGGTTACACCTCAGATTTTTTCTGGGGC
>OQ031445_Mitrocomella_polydiademata
AAGATTTTAAAGGTCGAACAGACCTACCTTTGATAACTGCTGCATTATCAGGATATCTTAATTCAACATAGAGGTGACAAACTTCATTTTCGATAGGAACTCTAAAATGAAATTATCCTGTTATCCCTAAGGTAGCTTTTATTAATTGATCGTTATTCTTTTTATAGAGTAATAACGGGTCATTATAGCCTATTTTTATAATTGTTAAACATTTTAGTTATACAATAAGTTTTTTATTAACATTGCTTGTCTTTGTTTGTTATAAAAGACAGTCGCCCCAACTAAACTACCAATCTTCTTAAATATAGAATTTATTTTCTTTTATGATAAGAAGATTATAGTTAAGCTCTATAGGGTCTTTTCGTCTTACAGTTAAAAATAGCATCTTAACTATTATTTCAATTTCTTGTGCTTCTTTCTAAGACAGCGGAATATTCGTTCAACCATTCATACTATCCACCAATTAAATGGCGAGTGATTATGCTACATTACCACGGTCAAGGTTACCGCGTCCTTTTAGTTTCTTTATAGAATTTTTATTTCTTGTATTAGAAACCACTGGGCAGGTTACACCTTAGATACTATCTAGGGC
>OQ031446_Lafoeina_tenuis
TGCTGCATTATCAGGATATCTTAATTCAACATAGAGGTGACAAACTTCATTTTCGATAGGAACTCTAAAATGAAATTATCCTGTTATCCCTAAGGTAGCTTTTATTAATTGATCGTTATTCTTTTTATAGAGTAATAACGGGTCATTATAGCCTATTTTTATAATTGTTAAACATTTTAGTTATACAATAAGTTTTTTATTAACATTGCTTGTCTTTGTTTGTTATAAAAGACAGTCGCCCCAACTAAACTACCAATCTTCTTAAATATAGAATTTATTTTCTTTTATGATAAGAAGATTATAGTTAAGCTCTATAGGGTCTTTTCGTCTTACAGTTAAAAATAGCATCTTAACTATTATTTCAATTTCTTGTGCTTCTTTCTAAGACAGCGGAATATTCGTTCAACCATTCATACTATCCACCAATTAAATGGCGAGTGATTATGCTACATTACCACGGTCAAGGTTACCGCGTCCTTTTAGTTTCTTTATAGAATTTTTATTTCTTGTATTAGAAACCACTGGGCAGGTTACACCTTAGATACTATCTAGGGC
>OQ031448_Mitrocomella_polydiademata
AAGATTTTAAAGGTCGAACAGACCTACCTTTGATAACTGCTGCATTATCAGGATATCTTAATTCAACATAGAGGTGACAAACTTCATTTTCGATAGGAACTCTAAAATGAAATTATCCTGTTATCCCTAAGGTAGCTTTTATTAATTGATCGTTATTCTTTTTATAGAGTAATAACGGGTCATTATAGCCTATTTTTATAATTGTTAAACATTTTAGTTATACAATAAGTTTTTTATTAACATTGCTTGTCTTTGTTTGTTATAAAAGACAGTCGCCCCAACTAAACTACCAATCTTCTTAAATATAGAATTTATTTTCTTTTATGATAAGAAGATTATAGTTAAGCTCTATAGGGTCTTTTCGTCTTACAGTTAAAAATAGCATCTTAACTATTATTTCAATTTCTTGTGCTTCTTTCTAAGACAGCGGAATATTCGTTCAACCATTCATACTATCCACCAATTAAATGGCGAGTGATTATGCTACATTACCACGGTCAAGGTTACCGCGTCCTTTTAGTTTCTTTATAGAATTTTTATTTCTTGTATTAGAAACCACTGGGCAGGTTACACCTTAGATACTATCTAGGGC
>OQ031447_Lafoeina_tenuis
AAGATTTTAAAGGTCGAACAGACCTACCTTTGATAACTGCTGCATTATCAGGATATCTTAATTCAACATAGAGGTGACAAACTTCATTTTCGATGGGAACTCTAAAATGAAATTATCCTGTTATCCCTAAGGTAGCTTTTATTAATTGATCGTTATTCTTTTTATAAAGAAATAACGGGTCATTATAGCCTATTTTAATAATTGTTAAACATTTTTGTTATACAATAAGTTTTTTATTAACATTGCTTGTCTTTGTTTTATATAAAAGACAGTCGCCCCAACTAAACTACCAGTCTCTTTATCTATAGAATTTTTGTTCTTTTATAATAAAGAGATTATAGTTAAGCTCTATAGGGTCTTTTCGTCTTACAGTAAAAAATAGCATCTTAACTATTATTTCAATTTCTAGTAATTCTTTCTAAGACAGCGGAATATTCGTTCAACCATTCATACTATCCACCAATTAAATGGCGAGTGATTATGCTACATTATCACGGTCAAGGTTACCGCGTCCTTTTAGTTTCATTATAGAACTTTAACTTCTTTTATTAGAAACCACTGGGCAGGTTACACCTCAGATTTTATCTGGGGC
>OQ031449_Cyclocanna_producta
AAGATTTTAAAGGTCGAACAGACCTACCCTTGATAACTGCTGCATTATCAGGATATCTTAATTCAACATAGAGGTGACAAACTTCATTTTCGATATGAGCTCTAAAATGAAATTATCCTGTTATCCCTAAGGTAGCTTTTATTAATTGATCGTTATTCTTTTTATAAAGTAATAACGGGTCATTATAGCCTATTTTTATAATTGTTAAACATTTTAGTTATACAATAAGTTTTTTATTAACATTGCTTGTCTTCGTTAATTATAGAAGACAGTCGCCCCAACTAAACTACCAATCTTTTTAATTATAGAATTAATTTTCTTTTATAATAAAAAGACTATAGTTAAGCTCTATAGGGTCTTTTCGTCTTACAGTAAAAAATAGCATCTTAACTATTATTTCAATTTCTGATAATTCTTTTTAAGACAGGGGAATATTCGTTCAACCATTCATACTATCCACCAATTAAATGGCGAGTGATTATGCTACATTATCACGGTCAAGGTTACCGCGTCCTTTTAGTTTTTTTAAAGAATTTTTATTTCTTTTTATCAAAAACCACTGGGCAGGTTACACCTTAGATGTTATCTAGGGC
>OQ031450_Mitrocomella_polydiademata
AAGATTTTAAAGGTCGAACAGACCTACCTTTGATAACTGCTGCATTATCAGGATATCTTAATTCAACATAGAGGTGACAAACTTCATTTTCGATAGGAACTCTAAAATGAAATTATCCTGTTATCCCTAAGGTAGCTTTTATTAATTGATCGTTATTCTTTTTATAGAGTAATAACGGGTCATTATAGCCTATTTTTATAATTGTTAAACATTTTAGTTATACAATAAGTTTTTTATTAACATTGCTTGTCTTTGTTTGTTATAAAAGACAGTCGCCCCAACTAAACTACCAATCTTCTTAAATATAGAATTTATTTTCTTTTATGATAAGAAGATTATAGTTAAGCTCTATAGGGTCTTTTCGTCTTACAGTTAAAAATAGCATCTTAACTATTATTTCAATTTCTTGTGCTTCTTTCTAAGACAGCGGAATATTCGTTCAACCATTCATACTATCCACCAATTAAATGGCGAGTGATTATGCTACATTACCACGGTCAAGGTTACCGCGTCCTTTTAGTTTCTTTATAGAATTTTTATTTCTTGTATTAGAAACCACTGGGCAGGTTACACCTTAGATACTATCTAGGGC
>OP951085_Lafoeina_tenuis
CTTTGATAACTGCTGCATTATCAGGATATCTTAATTCAACATAGAGGTGACAAACTTCATTTTCGATGGGAACTCTAAAATGAAATTATCCTGTTATCCCTAAGGTAGCTTTTATTAATTGATCGTTATTCTTTTTATAAAGAAATAACGGGTCATTATAGCCTATTTTAATAATTGTTAAACATTTTTGTTATACAATAAGTTTTTTATTAACATTGCTTGTCTTTGTTTTATATAAAAGACAGTCGCCCCAACTAAACTACCAGTCTCTTTATCTATAGAATTTTTGTTCTTTTATAATAAAGAGATTATAGTTAAGCTCTATAGGGTCTTTTCGTCTTACAGTAAAAAATAGCATCTTAACTATTATTTCAATTTCTAGTAATTCTTTCTAAGACAGCGGAATATTCGTTCAACCATTCATACTATCCACCAATTAAATGGCGAGTGATTATGCTACATTATCACGGTCAAGGTTACCGCGTCCTTTTAGTTTCATTATAGAACTTTAACTTCTTTTATTAGAAACCACTGGGCAGGTTACACCTCA
>OP951086_Lafoeina_tenuis
CCTTTGATAACTTCTGCATTATCAGGATATCTTAATTCAACATAGAGGTGACAAACTTCATTTTCGATGGGAACTCTAAAATGAAATTATCCTGTTATCCCTAAGGTAGCTTTTATTAATTGATCGTTATTCTTTTTATAAAGAAATAACGGGTCATTATAGCCTATTTTAATAATTGTTAAACATTTTTGTTATACAATAAGTTTTTTATTAACATTGCTTGTCTTTGTTTTATATAAAAGACAGTCGCCCCAACTAAACTACCAGTCTCTTTATCTATAGAATTTTTGTTCTTTTATAATAAAGAGATTATAGTTAAGCTCTATAGGGTCTTTTCGTCTTACAGTAAAAAATAGCATCTTAACTATTATTTCAATTTCTAGTAATTCTTTCTAAGACAGCGGAATATTCGTTCAACCATTCATACTATCCACCAATTAAATGGCGAGTGATTATGCTACATTATCACGGTCAAGGTTACCGCGTCCTTTTAGTTTCATTATAGAACTTTAACTTCTTTTATTAGAAACCACTGGGCAGGTTACACCTCANATTTTATCTGGGGC
>OP951087_Lafoeina_tenuis
TTTGATAACTGCTGCATTATCAGGATATCTTAATTCAACATAGAGGTGACAAACTTCATTTTCGATGGGAACTCTAAAATGAAATTATCCTGTTATCCCTAAGGTAGCTTTTATTAATTGATCGTTATTCTTTTTATAAAGAAATAACGGGTCATTATAGCCTATTTTAATAATTGTTAAACATTTTTGTTATACAATAAGTTTTTTATTAACATTGCTTGTCTTTGTTTTATATAAAAGACAGTCGCCCCAACTAAACTACCAGTCTCTTTATCTATAGAATTTTTGTTCTTTTATAATAAAGAGATTATAGTTAAGCTCTATAGGGTCTTTTCGTCTTACAGTAAAAAATAGCATCTTAACTATTATTTCAATTTCTAGTAATTCTTTCTAAGACAGCGGAATATTCGTTCAACCATTCATACTATCCACCAATTAAATGGCGAGTGATTATGCTACATTATCACGGTCAAGGTTACCGCGTCCTTTTAGTTTCATTATAGAACTTTAACTTCTTTTATTAGAAACCACTGGGCAGGTTACACCTCA
>OP951088_Lafoeina_tenuis
TTTGATAACTGCTGCATTATCAGGATATCTTAATTCAACATAGAGGTGACAAACTTCATTTTCGATGGGAACTCTAAAATGAAATTATCCTGTTATCCCTAAGGTAGCTTTTATTAATTGATCGTTATTCTTTTTATAAAGAAATAACGGGTCATTATAGCCTATTTTAATAATTGTTAAACATTTTTGTTATACAATAAGTTTTTTATTAACATTGCTTGTCTTTGTTTTATATAAAAGACAGTCGCCCCAACTAAACTACCAGTCTCTTTATCTATAGAATTTTTGTTCTTTTATAATAAAGAGATTATAGTTAAGCTCTATAGGGTCTTTTCGTCTTACAGTAAAAAATAGCATCTTAACTATTATTTCAATTTCTAGTAATTCTTTCTAAGACAGCGGAATATTCGTTCAACCATTCATACTATCCACCAATTAAATGGCGAGTGATTATGCTACATTATCACGGTCAAGGTTACCGCGTCCTTTTAGTTTCATTATAGAACTTTAACTTCTTTTATTAGAAACCACTGGGCAGGTTACACCTCAGATTTTATCTGGGGC
>OP951089_Lafoeina_tenuis
TTTGATAACTGCTGCATTATCAGGATATCTTAATTCAACATAGAGGTGACAAACTTCATTTTCGATGGGAACTCTAAAATGAAATTATCCTGTTATCCCTAAGGTAGCTTTTATTAATTGATCGTTATTCTTTTTATAAAGAAATAACGGGTCATTATAGCCTATTTTAATAATTGTTAAACATTTTTGTTATACAATAAGTTTTTTATTAACATTGCTTGTCTTTGTTTTATATAAAAGACAGTCGCCCCAACTAAACTACCAGTCTCTTTATCTATAGAATTTTTGTTCTTTTATAATAAAGAGATTATAGTTAAGCTCTATAGGGTCTTTTCGTCTTACAGTAAAAAATAGCATCTTAACTATTATTTCAATTTCTAGTAATTCTTTCTAAGACAGCGGAATATTCGTTCAACCATTCATACTATCCACCAATTAAATGGCGAGTGATTATGCTACATTATCACGGTCAAGGTTACCGCGTCCTTTTAGTTTCATTATAGAACTTTAACTTCTTTTATTAGAAACCACTGGGCAGGTTACACCTCA
>OP951090_Lafoeina_tenuis
CTTTGATAACTGCTGCATTATCAGGATATCTTAATTCAACATAGAGGTGACAAACTTCATTTTCGATGGGAACTCTAAAATGAAATTATCCTGTTATCCCTAAGGTAGCTTTTATTAATTGATCGTTATTCTTTTTATAAAGAAATAACGGGTCATTATAGCCTATTTTAATAATTGTTAAACATTTTTGTTATACAATAAGTTTTTTATTAACATTGCTTGTCTTTGTTTTATATAAAAGACAGTCGCCCCAACTAAACTACCAGTCTCTTTATCTATAGAATTTTTGTTCTTTTATAATAAAGAGATTATAGTTAAGCTCTATAGGGTCTTTTCGTCTTACAGTAAAAAATAGCATCTTAACTATTATTTCAATTTCTAGTAATTCTTTCTAAGACAGCGGAATATTCGTTCAACCATTCATACTATCCACCAATTAAATGGCGAGTGATTATGCTACATTATCACGGTCAAGGTTACCGCGTCCTTTTAGTTTCATTATAGAACTTTAACTTCTTTTATTAGAAACCACTGGGCAGGTTACACCTCAGATTTTATCTGGGGC
>OP951091_Lafoeina_tenuis
CTGCATTATCAGGATATCTTAATTCAACATAGAGGTGACAAACTTCATTTTCGATGGGAACTCTAAAATGAAATTATCCTGTTATCCCTAAGGTAGCTTTTATTAATTGATCGTTATTCTTTTTATAAAGAAATAACGGGTCATTATAGCCTATTTTAATAATTGTTAAACATTTTTGTTATACAATAAGTTTTTTATTAACATTGCTTGTCTTTGTTTTATATAAAAGACAGTCGCCCCAACTAAACTACCAGTCTCTTTATCTATAGAATTTTTGTTCTTTTATAATAAAGAGATTATAGTTAAGCTCTATAGGGTCTTTTCGTCTTACAGTAAAAAATAGCATCTTAACTATTATTTCAATTTCTAGTAATTCTTTCTAAGACAGCGGAATATTCGTTCAACCATTCATACTATCCACCAATTAAATGGCGAGTGATTATGCTACATTATCACGGTCAAGGTTACCGCGTCCTTTTAGTTTCATTATAGAACTTTAACTTCTTTTATTAGAAACCACTGGGCAGGTTACACCTCAGATTTTATCTGGGGCTATGT
>OP951092_Mitrocomella_polydiademata
CTTTGATAACTGCTGCATTATCAGGATATCTTAATTCAACATAGAGGTGACAAACTTCATTTTCGATAGGAACTCTAAAATGAAATTATCCTGTTATCCCTAAGGTAGCTTTTATTAATTGATCGTTATTCTTTTTATAGAGTAATAACGGGTCATTATAGCCTATTTTTATAATTGTTAAACATTTTAGTTATACAATAAGTTTTTTATTAACATTGCTTGTCTTTGTTTGTTATAAAAGACAGTCGCCCCAACTAAACTACCAATCTTCTTAAATATAGAATTTATTTTCTTTTATGATAAGAAGATTATAGTTAAGCTCTATAGGGTCTTTTCGTCTTACAGTTAAAAATAGCATCTTAACTATTATTTCAATTTCTTGTGCTTCTTTCTAAGACAGCGGAATATTCGTTCAACCATTCATACTATCCACCAATTAAATGGCGAGTGATTATGCTACATTACCACGGTCAAGGTTACCGCGTCCTTTTAGTTTCTTTATAGAATTTTTATTTCTTGTATTAGAAACCACTGGGCAGGTTACACCTTAGATACTATCTA
>OP951093_Mitrocomella_polydiademata
CTTTGATAACTGCTGCATTATCAGGATATCTTAATTCAACATAGAGGTGACAAACTTCATTTTCGATAGGAACTCTAAAATGAAATTATCCTGTTATCCCTAAGGTAGCTTTTATTAATTGATCGTTATTCTTTTTATAGAGTAATAACGGGTCATTATAGCCTATTTTTATAATTGTTAAACATTTTAGTTATACAATAAGTTTTTTATTAACATTGCTTGTCTTTGTTTGTTATAAAAGACAGTCGCCCCAACTAAACTACCAATCTTCTTAAATATAGAATTTATTTTCTTTTATGATAAGAAGATTATAGTTAAGCTCTATAGGGTCTTTTCGTCTTACAGTTAAAAATAGCATCTTAACTATTATTTCAATTTCTTGTGCTTCTTTCTAAGACAGCGGAATATTCGTTCAACCATTCATACTATCCACCAATTAAATGGCGAGTGATTATGCTACATTACCACGGTCAAGGTTACCGCGTCCTTTTAGTTTCTTTATAGAATTTTTATTTCTTGTATTAGAAACCACTGGGCAGGTTACACCTTAGATACTATCTAGGGC
